# Supplementary material for: Correction to: A new topological descriptor for water network structure
Source: J Cheminform. 2019 Aug 7;11:51. doi: 10.1186/s13321-019-0377-0 (PMC6685248; doi:10.1186/s13321-019-0377-0)
Supplement: Supplementary file 2 — Additional file 3. Python scripts for running analysis. [file 13321_2019_377_MOESM3_ESM.zip]

Archive with 14 entries (9 files):
- code/
- code/.idea/
- code/.idea/code.iml
- code/.idea/dictionaries/
- code/.idea/dictionaries/leesteinberg.xml
- code/.idea/inspectionProfiles/
- code/.idea/inspectionProfiles/profiles_settings.xml
- code/.idea/libraries/
- code/.idea/libraries/R_User_Library.xml
- code/.idea/misc.xml
- code/.idea/modules.xml
- code/.idea/workspace.xml
- code/calc_utils.py
- code/LICENSE
