# Supplementary material for: Correction to: A new topological descriptor for water network structure
Source: J Cheminform. 2019 Aug 7;11:51. doi: 10.1186/s13321-019-0377-0 (PMC6685248; doi:10.1186/s13321-019-0377-0)
Supplement: Supplementary file 2 — Additional file 3. Python scripts for running analysis. [file 13321_2019_377_MOESM3_ESM.zip › code/calc_utils.py]

import itertools
import mdtraj as md
import numpy as np
import gudhi
import os
import sys
import time
import matplotlib.pyplot as plt


def rips_persistence(dist_mat, max_dist, max_dim):
    """
    Perform a Rips PH calculation using the distance matrix given
    Input:
    dist_mat -- The distance matrix
    max_dist -- the maximum value of the filtration parameter
    max_dim -- The maximum degree of interest
    Output:
    persistence -- The persistent homology values, as output from GUDHI, and which can be used later
    """
    rips_complex = gudhi.RipsComplex(distance_matrix = dist_mat, max_edge_length = max_dist)
    simplex_tree = rips_complex.create_simplex_tree(max_dimension = max_dim + 1) # The +1 is necessary but infuriating
    persistence = simplex_tree.persistence()
    return persistence

def save_persistence(persistence, fname):
    """Saves the persistent homology values"""
    outfile = open(fname, 'w')
    for persistent_value in persistence:
        outstring = '%d\t%f\t%f\n' % (persistent_value[0], persistent_value[1][0], persistent_value[1][1])
        outfile.write(outstring)
    outfile.close()
    return

def read_persistence(fname, remove_infinite = False):
    """Reads the persistent homology values"""
    infile = open(fname, 'r')
    pers_list = []
    for line in infile.readlines():
        split = line.split()
        if remove_infinite:
            if np.float(split[2]) != np.float('inf'):
                new_pers = [int(split[0]),tuple([float(split[1]), float(split[2])])]
                new_pers = tuple(new_pers)
                pers_list.append(new_pers)
        else:
            new_pers = [int(split[0]), tuple([float(split[1]), float(split[2])])]
            new_pers = tuple(new_pers)
            pers_list.append(new_pers)
    return tuple(pers_list)

def PH_water_simulation(traj_loc, top_loc, param_dict):
    """
    Perform the entire PH pipeline for a given trajectory
    Input:
    traj_loc -- The location of the trajectory file. This should end with .nc
    top_loc -- The location of the topology file. This should end with .prmtop
    param_dict -- This is a dictionary containing the parameters in a calculation
        Keys:
            model (string) - The model being used
            temp (int) - The temperature being used
            scale (bool) - Whether we are scaling from rdf maximum
            time_bool (bool) - Whether we are timing elements of the calculation
            periodic (bool) - Whether we are using PBCs or not
            max_dist (float) - The maximum distance being used in the calculation. Note: The value of scale should
                               impact what we use for max_dist
            max_dim (int) - The maximum degree in PH calculations
    """
    start_time_str = time.strftime('%c')

    calc_start = time.clock()

    # Unpack param dict
    model = param_dict['model']
    temp = param_dict['temp']
    scale = param_dict['scale']
    time_bool = param_dict['time']
    periodic = param_dict['periodic']
    max_dist = param_dict['max_dist']
    max_dim = param_dict['max_dim']

    if periodic:
        period_str = 'periodic'
    else:
        period_str = 'nonperiodic'
    if scale:
        scale_str = 'scale'
    else:
        scale_str = 'nonscale'

    # Lets print a message to stdout, so the user can see if they've made a mistake!
    msg = 'Trajectory: %s\tTopology: %s\n' \
          'Model: %s\tTemp: %d\tScale: %s\tTime: %s\nPeriodic: %s\tMaxDist: %0.2f\tMaxDim: %d' % \
          (traj_loc.split('/')[-1], top_loc.split('/')[-1], model, temp, scale, time_bool, periodic, max_dist, max_dim)
    print(msg)

    if not os.path.exists('outputs'):
        os.makedirs('outputs')

    # Open outfile
    outfile_name = 'outputs/%s_%dK_%s_%s.out' % (model, temp, period_str, scale_str)
    outfile = open(outfile_name, 'w', 1) # the 1 makes it write every line in turn
    outfile.write('Persistent Homology Calculation\n\n')
    outfile.write('Calculation began on %s\n\n' % start_time_str)
    outfile.write(msg)
    outfile.write('\n\n')
    print('\n\nOutput file: %s\n\n' % outfile_name)

    # Read in trajectory
    trajectory_full = md.load(traj_loc, top=top_loc)

    # Select oxygen atoms
    atoms_to_select = [atom.index for atom in trajectory_full.topology.atoms
                       if ('HOH' in str(atom.residue)) and atom.name == 'O']
    trajectory_full.restrict_atoms(atoms_to_select, inplace=True)

    ### THIS IS JUST HERE FOR TESTING --- Use to see if code works for a small simulation of 5 frames
    # trajectory_full = trajectory_full.slice(range(5))
    ### END TESTING

    # Now we extract some parameters from the simulation, which we need for the PH calculation
    n_atoms = trajectory_full.n_atoms
    n_frames = trajectory_full.n_frames

    outfile.write('\nn_atoms: %05d\tn_frames: %05d\n\n' % (n_atoms, n_frames))
    r_max = 1
    if scale:
        print('scale = True --- Calculating RDF Maximum')
        sys.stdout.flush()
        # Use the maximum of the RDF for scaling
        pairs = list(itertools.combinations(range(n_atoms), r = 2 )) # Creates a list of all of the pairs of atoms,
                                                                     # without double counting
        r, g_r = md.compute_rdf(trajectory_full, pairs = pairs, r_range = (0.0, 2.5), bin_width = 0.0001)
        max_arg = np.argmax(g_r)
        r_max = r[max_arg] # this is it!
        outfile.write('RDF Max of %.4f at %.4f\n\n' % (g_r[max_arg], r_max))
        print('Complete\n')
        fig = plt.figure()
        ax = fig.add_subplot(111)
        ax.plot(r, g_r)
        plt.savefig('rdfs/%s_%dK.png' % (model, temp))

    # Now we are able to begin the PH calculation. Firstly, lets make sure that the directories we plan on saving things
    # to exist.
    loc_strings = ['persistence/%s/%dK/%s/%s' % (model, temp, period_str, scale_str)]
    for loc in loc_strings:
        if not os.path.exists(loc): # If the directory isn't created
            os.makedirs(loc) # Make it. The if statement can be made unnecessary with an option, but this is
                             # the safest way to do it!

    # Lets also create some parameters we're going to need
    pairs = list(itertools.product(range(n_atoms), repeat = 2)) # This is a list of all pairs, with double counting.
                                                                # We use this to make our distance matrix
    time_arr = [] # We create the list anyway, even if the time option is not selected. I do this because it reduces
                  # the number of if statements, and it doesn't take too much memory.


    # Begin PH Calculation
    print('Entering PH Calculation')
    for frame in range(n_frames):
        cycle_start = time.clock()
        print('Frame %04d of %04d\r' % (frame, n_frames - 1),)
        sys.stdout.flush()
        # Firstly, we calculate the distance matrix for this frame
        trajectory = trajectory_full.slice([frame]) # Select the frame
        distance_mat = md.compute_distances(trajectory, atom_pairs = pairs, periodic = periodic)

        # The distance matrix is in an annoying shape, so we reshape it
        distance_mat = distance_mat.reshape((1, n_atoms, n_atoms))
        distance_mat /= r_max # Scale the distance matrix. Note that if scale = False, r_max = 1

        # Now for the actual PH bit
        persistence = rips_persistence(distance_mat[0], max_dist, max_dim)

        # Lets save it somewhere, because that is time consuming to calculate!
        pers_file = '%s/%04d.pers' % (loc_strings[0], frame)
        save_persistence(persistence, fname = pers_file)

        # Finish cycle
        cycle_end = time.clock()
        time_arr.append(cycle_end - cycle_start)

    print('Leaving PH Calculation')


    # If the user asked for timings, give it to them
    if time_bool:

        time_arr = np.array(time_arr)
        time_str = '%0.2f\t%0.2f\t%0.2f' % (np.mean(time_arr), np.max(time_arr), np.min(time_arr))
        outfile.write('\n\n---PH TIMINGS---\n\nMean\tMax\tMin\n')
        outfile.write(time_str)

    calc_end = time.clock()
    calc_time = calc_end - calc_start
    calc_time_str = time.strftime("%H:%M:%S", time.gmtime(calc_time))
    outfile.write('\n\nCalculation finished on %s\n' % time.strftime('%c'))
    outfile.write('Time taken: %s' % calc_time_str)
    outfile.close()

    print('Calculation Complete. Check %s for further details' % outfile_name)
    return

def persistence_to_image(features,max_length, n_gridpoints,sigma, param_arr):
    """
    Convert a persistence diagram to a persistence image.
    Input:
    features - the features of a particular degree, from a persistence diagram
    max_length - the max length used for the persistence image. This will most often match the max
                 length of the persistence diagram
    n_gridpoints - the number of gridpoints being used for the image
    sigma - The stdev of the gaussian function
    param_arr [[b_min, b_max], [p_min, p_max]]

    MODIFICATION OF CODE ORIGINALLY WRITTEN by Frank Longford PhD
    """
    n_features = len(features)

    # Transform to birth, persistence
    transformed_features = np.zeros((n_features,2))
    for n_feature in range(n_features):
        feature = features[n_feature]
        transformed_features[n_feature,0] = feature[0]
        if feature[1] != np.float('inf'):
            transformed_features[n_feature,1] = feature[1] - feature[0]
        else:
            transformed_features[n_feature,1] = max_length

    # Discretise data
    params = param_arr[0]
    xedges = np.linspace(params[0], params[1], n_gridpoints)
    params = param_arr[1]
    yedges = np.linspace(params[0], params[1], n_gridpoints)
    histogram, xedges, yedges = np.histogram2d(transformed_features[:,0],
                                               transformed_features[:,1],
                                               bins=[xedges, yedges])

    H = histogram.T


    # Calculate distances between gridpoints
    dx = np.tile(np.arange(n_gridpoints), (n_gridpoints, 1)).transpose()
    dy = np.tile(np.arange(n_gridpoints), (n_gridpoints, 1))

    # PBCs
    # dx -= n_gridpoints * np.array(2 * dx / n_gridpoints, dtype=int)
    # dy -= n_gridpoints * np.array(2 * dy / n_gridpoints, dtype=int)

    # Calculate radial distances
    r2 = dx**2 + dy**2

    # Find indices within cutoff radius
    cutoff = np.where(r2 <= sigma)
    # Form a filter for cutoff radius
    non_zero = np.zeros((n_gridpoints, n_gridpoints))
    non_zero[cutoff] += 1
    non_zero[0][0] = 1

    # Form a matrix of radial distances corresponding to filter
    r_cut = np.zeros((n_gridpoints, n_gridpoints))
    r_cut[cutoff] += np.sqrt(r2[cutoff])


    # Get indices and intensity of non-zero histogram grid points
    indices = np.argwhere(H)
    intensity = H[np.where(H)]

    # Generate blank image
    image = np.zeros((n_gridpoints, n_gridpoints))

    for i, index in enumerate(indices):
        r_cut_shift = move_2D_array_centre(r_cut, index)
        non_zero_shift = move_2D_array_centre(non_zero, index)
        image[np.where(non_zero_shift)] += gaussian(r_cut_shift[np.where(non_zero_shift)].flatten(),
                                                    0, sigma) * intensity[i]

    weight_function = np.array(range(n_gridpoints)) / n_gridpoints
    image = (image * weight_function)
    return image.transpose(), histogram.transpose()

def move_2D_array_centre(array, centre):
    for i, ax in enumerate([1, 0]): array = np.roll(array, centre[i], axis=ax)

    return array

def gaussian(x, y, sigma):
    """
    Return the gaussian function centred at (u_x,u_y), stdev sigma
    """
    return (1.0 / (2*np.pi*sigma**2)) * np.exp(-(x**2 + y**2) / (2*sigma**2))
